# Supplementary material for: Transcriptome and Metabolome Analysis of BmFAMeT6 Overexpression in Bombyx mori
Source: Genes (Basel). 2024 Sep 27;15(10):1261. doi: 10.3390/genes15101261 (PMC11506984; doi:10.3390/genes15101261)
Supplement: Supplementary file 1 [file genes-15-01261-s001.zip]

Archive with 1 entries (1 files):
- genes-3170180-supplementary.pdf
